# Supplementary material for: A RID-like putative cytosine methyltransferase homologue controls sexual development in the fungus Podospora anserina
Source: PLoS Genet. 2019 Aug 14;15(8):e1008086. doi: 10.1371/journal.pgen.1008086 (PMC6709928; doi:10.1371/journal.pgen.1008086)
Supplement: S5 Table — DE DOWN: down-regulated CDS. DE UP: up-regulated CDS. DOWN FC max: list of CDS with maximum fold change higher than -5. UP FC max: list of CDS with maximum fold change higher than +5. A: target of mating-type transcription factors, activated; R: target of mating-type transcription factors, repressed; 0: CDS controlled neither by FPR1 nor FMR1. d = the corresponding gene was previously deleted [65]. (XLS) [file pgen.1008086.s013.xls]

## Sheet: DE DOWN
Gene name	FC_ΔRid T42 vs WT T24	FC_ΔRid T42 vs WT T30	Annotation	Conserved domains	Ortholog N. crassa	Ortholog S. cerevisiae	FPR1 targets	FMR1 targets
alpha_ORF	-4.58	-2.4	PA_MI_MR0042069				0	0
atp6	-5.85	-2.49	ATP synthase subunit a			YLR393W	0	0
nad3	-3.16	-2.02	Putative trans-2-enoyl-CoA reductase				0	0
Pa_1_10030	-3.82	-2.52	Putative pyridoxal reductase	51430 , Aldo_ket_red	NCU09141	YPR127W	0	0
Pa_1_10340	-2.28	-2.42	Putative protein of unknown function		NCU07405		0	0
Pa_1_10820	-4.08	-3.12	Putative bifunctional P-450:NADPH-P450 reductase	48264 , p450 , 63380 , 52343 , 52218 , Flavodoxin_1 , NAD_binding_1 , FAD_binding_1 ,	NCU08062		A	0
Pa_1_10960	-3.15	-3.06	Putative protein similar to Ras GTPase-activating-like protein rng2	48350 , RasGAP_C , 47576 , RasGAP , IQ	NCU03116	YPL242C	0	0
Pa_1_12330	-2.76	-2.32	Putative protein of unknown function	81901 , Sel1	NCU09322	YDL203C	0	0
Pa_1_1240	-3.91	-2.08	Putative voltage-gated potassium channel subunit beta	51430 , Aldo_ket_red	NCU02887		0	0
Pa_1_1300	-10.25	-5.94	Putative protein of unknown function				A	0
Pa_1_13580	-2.04	-2.17	Putative protein of unknown function		NCU02740		0	0
Pa_1_13915	-2.26	-2.18	Putative protein of unknown function				0	0
Pa_1_14660	-4.08	-3.37	Putative RNA-3'-phosphate cyclase 1	55205 , RTC	NCU00604		0	0
Pa_1_1470	-2.18	-2.17	Putative GTP-binding protein	Ras , 52540	NCU00889		0	0
Pa_1_15020	-2.27	-2	Putative Acyl-coenzyme A thioesterase	54637 , Acyl_CoA_thio	NCU00580	YJR019C	0	0
Pa_1_15530	-2.9	-2.34	Putative protein of unknown function		NCU00878		A	0
Pa_1_16010	-3.82	-3.4	Putative protein of unknown function	52540 , AAA			0	0
Pa_1_16130	-3.09	-2.55	Putative protein of unknown function	46689 , Myb_DNA-binding			A	0
Pa_1_16860	-2.4	-2.11	Putative zinc finger protein	57667 , zf-C2H2	NCU02666		A	0
Pa_1_16970	-3.63	-3.31	Putative protein of unknown function		NCU02644		A	0
Pa_1_16980	-2.12	-2.08	Putative protein of unknown function				0	0
Pa_1_17250	-11.48	-5.65	Putative protein of unknown function	56281	NCU00659		A	0
Pa_1_17860	-3	-2.55	Putative transcriptional activator HAP2	CBFB_NFYA	NCU03033	YGL237C	A	0
Pa_1_1790	-2.6	-2.16	Putative protein of unknown function		NCU00899		A	0
Pa_1_17942	-4.41	-2.32	Putative protein of unknown function				0	R
Pa_1_18090	-2.1	-3.03	Putative protein of unknown function	46458	NCU07352		0	0
Pa_1_18410	-4.06	-3.19	Putative protein of unknown function	48403 , Ank	NCU02486		A	0
Pa_1_18840	-10.89	-8.33	Putative protein of unknown function	56219 , Exo_endo_phos	NCU00684		A	0
Pa_1_18880	-8.37	-7.33	Putative protein of unknown function	zf-C2H2	NCU00694		A	0
Pa_1_18990	-2.45	-2.55	Putative 1-phosphatidylinositol-4,5-bisphosphate phosphodiesterase	51695 , PI-PLC-Y , PI-PLC-X ,	NCU02175		0	0
Pa_1_19000	-2.19	-2.21	Putative protein of unknown function				0	0
Pa_1_19060	-2.18	-3.21	Putative nucleolar protein	54928 , RRM_1	NCU02159	YDL213C	0	0
Pa_1_19440	-4.23	-3.65	Putative DNA methylase essential for RIP	53335 , DNA_methylase	NCU11205		0	0
Pa_1_20730	-2.1	-2.01	Putative protein of unknown function		NCU01944		0	0
Pa_1_2150	-2.76	-2.58	Putative import inner membrane translocase subunit tim44	Tim44	NCU03229	YIL022W	0	0
Pa_1_21590	-5.46	-2.93	Putative protein of unknown function				A	0
Pa_1_21670	-12.07	-8.77	Putative protein of unknown function				A	0
Pa_1_22930	-3.54	-2.84	Putative DNA-binding protein cre-1	57667 , zf-C2H2	NCU08807	YGL035C	A	0
Pa_1_23300	-2.01	-2.42	Putative fatty acid synthase subunit beta	Acyl_transf_1 , MaoC_dehydratas , 52151 , 54637 , 55048	NCU07307	YKL182W	0	0
Pa_1_2340	-2.36	-2.2	Putative protein similar to protein PNG1	54001 , Transglut_core	NCU00651	YPL096W	0	0
Pa_1_2370	-2.22	-2.16	Putative endoplasmic oxidoreductin-1 precursor	ERO1 , 110019	NCU02074	YML130C	0	0
Pa_1_24430	-3.7	-2.75	Putative protein of unknown function				A	0
Pa_1_290	-14.85	-10.73	Putative protein of unknown function				A	0
Pa_1_3290	-6.2	-5.35	Putative protein of unknown function				A	0
Pa_1_3890	-2.3	-2.08	Putative telomere length regulator protein rif1		NCU02789		0	0
Pa_1_5380	-4.64	-2.93	Putative protein of unknown function		NCU00719		A	0
Pa_1_540	-14.52	-7.68	Putative protein of unknown function				A	0
Pa_1_6015	-3.17	-2.02	Putative protein of unknown function	53300 , VWA			0	0
Pa_1_6190	-6.01	-3.9	Putative Glycerol-3-phosphate dehydrogenase [NAD+]	NAD_Gly3P_dh_N , NAD_Gly3P_dh_C , 48179 , 51735	NCU00742	YDL022W	A	0
Pa_1_6350	-2.36	-2.55	Putative protein of unknown function		NCU02952		0	0
Pa_1_6930	-2.99	-2.38	Putative protein of unknown function		NCU07491		A	0
Pa_1_7510	-2.42	-2.02	Putative protein of unknown function	zf-C2H2	NCU09252		0	0
Pa_1_7750	-2.31	-2.88	Putative monooxygenase	Phe_hydrox_dim , FAD_binding_3 , 51905 , 54373 , 52833	NCU03023		0	0
Pa_1_8140	-4.3	-3.87	Putative protein of unknown function				A	0
Pa_1_9100	-3.55	-2.91	Putative serine/threonine-protein kinase	Pkinase , 56112 , Pkinase_C ,	NCU03197	YBR028C	A	0
Pa_1_9600	-2.12	-2.47	Putative protein of unknown function		NCU09108	YMR295C	A	0
Pa_1_9760	-4.48	-2.15	Putative NADPH dehydrogenase	51395	NCU07452		0	0
Pa_1_9890	-2.36	-3.65	Putative myosin		NCU02049		0	0
Pa_2_10220	-2.08	-2.04	Putative Glutamine synthetase	Gln-synt_C , 55931 , Gln-synt_N , 54368	NCU06724	YPR035W	A	0
Pa_2_10260	-2.04	-2.21	Putative Guanine nucleotide-binding protein alpha-2 subunit	G-alpha , 52540 , 47895 ,	NCU06729		0	0
Pa_2_10530	-3.66	-2.49	Putative Acyl-CoA dehydrogenase family	56645 , 47203 , Acyl-CoA_dh_1 , Acyl-CoA_dh_M	NCU01181		A	0
Pa_2_11370	-2.16	-2.06	Putative protein of unknown function		NCU04102		0	0
Pa_2_11930	-6.05	-4.85	Putative protein of unknown function	zf-C2H2	NCU03699	YDL048C	A	0
Pa_2_1290	-4.14	-3.1	Putative protein of unknown function	47616	NCU01347		A	0
Pa_2_13160	-2.13	-2.05	Putative protein of unknown function		NCU08961	YNL054W	0	0
Pa_2_13220	-2.56	-2.29	Putative Dimethyladenosine transferase	53335 , RrnaAD	NCU08968	YPL266W	0	0
Pa_2_1380	-2.2	-2.05	Putative protein of unknown function		NCU01357	YOL019W	A	0
Pa_2_1590	-2.05	-2.46	Putative protein of unknown function		NCU01158		0	0
Pa_2_1980	-2.2	-2.45	Putative protein of unknown function	50729	NCU06644	YOR098C	0	0
Pa_2_2160	-8.11	-5.11	Putative lipase	DUF676 , 53474	NCU06655	YOR059C	A	0
Pa_2_2180	-2.15	-2.48	Putative protein similar to YOR052C	zf-AN1	NCU06651	YOR052C	A	0
Pa_2_2240	-2.05	-2.19	Putative rRNA-processing protein EBP2	Ebp2	NCU01257	YKL172W	0	0
Pa_2_2320	-2.11	-2	Putative protein of unknown function		NCU01259		0	0
Pa_2_2700	-2.45	-2.15	Putative esterase	53474 , Abhydrolase_1	NCU01302	YMR210W	A	0
Pa_2_310	-2.47	-2.04	Putative protein of unknown function	50685	NCU04603		0	0
Pa_2_4370	-5.04	-2.41	Putative lipoxygenase	48484 , Lipoxygenase	NCU04621		A	0
Pa_2_440	-2.5	-2.1	Putative cruciform dna recognition protein	CsbD	NCU04635		A	0
Pa_2_4820	-5.94	-2.68	Putative protein of unknown function	Fasciclin , 82153	NCU01049	YLR001C	A	0
Pa_2_5020	-2.54	-2.4	Putative transcriptional regulatory protein	Fungal_trans , 57701 , Zn_clus ,	NCU01478	YBR150C	0	0
Pa_2_6276	-4.71	-4.35	Putative protein of unknown function				A	0
Pa_2_6278	-3.17	-3.09	Putative protein of unknown function				A	0
Pa_2_6830d	-3.5	-2.97	Putative protein of unknown function	Zn_clus , 57701 , Fungal_trans ,	NCU08901		A	0
Pa_2_690	-2.2	-2.06	Putative oxysterol-binding protein	Oxysterol_BP , 101576 , 50729 , PH , EMP24_GP25L	NCU04610	YHR073W	0	0
Pa_2_7200	-8.1	-4.23	Putative aflatoxin biosynthesis ketoreductase	51735 , adh_short			0	0
Pa_2_740	-2.74	-2.11	Putative multiprotein-bridging factor 1	HTH_3 , 47413	NCU01422	YOR298C-A	0	0
Pa_2_7555	-2.61	-2.34	Putative protein of unknown function				0	0
Pa_2_8010	-4.33	-2.84	Putative protein of unknown function	NPP1			0	0
Pa_2_8440	-3.29	-2.42	Putative peptidyl-tRNA hydrolase	53178	NCU01070	YHR189W	A	0
Pa_2_8500	-3.08	-3.02	Putative protein of unknown function		NCU09527		0	0
Pa_2_8820	-2.12	-2	Putative protein of unknown function		NCU04199		0	0
Pa_2_9810	-2.96	-2.83	Putative protein similar to MSF1	MSF1	NCU04307	YLR168C	A	0
Pa_2_9850	-2.38	-2.23	Putative ABC transporter	ABC1 , 56112	NCU04259	YLR253W	0	0
Pa_3_10520	-2.36	-2.04	Putative protein of unknown function	55729 , Acetyltransf_1			A	0
Pa_3_11030	-3.09	-2.72	Putative protein similar of Meiotically up-regulated gene 190 protein	49562 , C2	NCU08064		A	0
Pa_3_11420	-2.64	-2.82	Putative protein of unknown function		NCU09343		0	0
Pa_3_1720	-2	-2.23	Putative Transcriptional regulator	57667 , zf-C2H2	NCU07952	YNL027W	0	0
Pa_3_2050	-5.19	-2.2	Putative AAA superfamily ATPases	52540 , AAA			0	A
Pa_3_2430	-2.12	-2.06	Putative protein of unknown function	51322			0	0
Pa_3_3430	-2.18	-2.46	Putative Cell division control protein 45 homolog	CDC45	NCU04378	YLR103C	0	0
Pa_3_3470	-2.08	-2.32	Putative 10 kDa heat shock protein, mitochondrial	Cpn10 , 50129	NCU04334	YOR020C	0	0
Pa_3_3480	-3.5	-3.28	Putative Nitrogen permease reactivator protein	Pkinase , 56112	NCU04335	YNL183C	A	0
Pa_3_3610	-3.47	-2.65	Putative protein of unknown function	F-box , 101447 , 81383 ,	NCU04383		0	0
Pa_3_3820	-2.1	-2.18	Putative protein of unknown function	82199 , SET , 57903 , PHD	NCU04389	YKR029C	0	0
Pa_3_3890	-2.63	-2.38	Putative protein of unknown function	Zip	NCU06380	YIL023C	0	0
Pa_3_4190	-2.33	-2.88	Putative Acyl-CoA desaturase	FA_desaturase , 55856 , Cyt-b5 ,	NCU05259	YGL055W	0	0
Pa_3_6550	-2.02	-2.29	Putative protein of unknown function		NCU01731		0	0
Pa_3_6950	-3.46	-2.2	Putative long-chain-fatty-acid--CoA ligase	56801 , AMP-binding	NCU01654	YER015W	A	0
Pa_3_720	-2.88	-2.2	Putative protein of unknown function	48452 , PPR , 81901 ,	NCU08674		A	0
Pa_3_7370	-3.43	-2.69	Putative Zinc metalloprotease	55486 , Disintegrin , 57552 ,	NCU06834		0	0
Pa_3_8520	-2.05	-2.47	IDC1 protein involved in sexual reproduction encoded by the IDC1 gene	50978	NCU11226		0	0
Pa_3_8590	-2.11	-2.09	Putative cytochrome c	Cytochrom_C , 46626	NCU01808	YJR048W	A	0
Pa_3_9350	-3.48	-2.39	Putative protein of unknown function	Calcipressin , 54928	NCU01504		A	0
Pa_3_9660	-2.8	-2.88	Putative Carbohydrate Esterase Family 1	53474	NCU09491		A	0
Pa_3_970	-7.43	-3.89	Putative Protein FMP52, mitochondrial precursor	51735 , NAD_binding_4	NCU04933		0	0
Pa_3_9970	-2.64	-2	Putative protein of unknown function		NCU05922		0	0
Pa_4_190	-2.69	-2.17	Putative hydrolase or acyltransferase	53474 , Abhydrolase_1			0	0
Pa_4_1960	-3.13	-2.33	Putative protein of unknown function	zf-C2H2			A	0
Pa_4_2080	-9.77	-6.67	Putative protein of unknown function				A	0
Pa_4_2210	-2.71	-2.95	Putative UDP-glucose 4-epimerase	51735 , Epimerase	NCU05133		0	0
Pa_4_2219	-2.83	-2.42	Putative protein of unknown function				0	0
Pa_4_3720	-4.3	-7.16	Putative protein of unknown function				0	0
Pa_4_3960	-3.99	-2.49	Putative protein of unknown function				0	0
Pa_4_4670	-5.47	-2.42	Putative dehydrogenase	51735 , GFO_IDH_MocA	NCU07080	YML051W	0	A
Pa_4_5980	-5.77	-4.41	Putative protein of unknown function				A	0
Pa_4_6720	-2.18	-2.24	Putative Aspartate/tyrosine/aromatic aminotransferase	53383 , Aminotran_1_2	NCU03973	YLR089C	0	0
Pa_4_7450	-4.07	-2.73	Putative 3-methyl-2-oxobutanoate hydroxymethyltransferase	Pantoate_transf , 51621	NCU10048	YBR176W	A	0
Pa_4_7650	-2.68	-2.3	Putative protein of unknown function		NCU04053		0	0
Pa_4_8200	-3.36	-2.98	Putative ATP-dependent RNA helicase dbp-9	DEAD , 52540	NCU07070	YLR276C	0	0
Pa_4_830	-4.44	-3.35	Putative protein of unknown function				A	0
Pa_4_8300	-13.13	-7.14	Putative mitochondrial chaperone BCS1	52540 , AAA	NCU03921		A	0
Pa_4_8520	-2.04	-2.08	Putative replication licensing factor mcm10	tRNA_anti	NCU04738	YIL150C	0	0
Pa_4_860	-5.92	-2.46	Putative protein of unknown function	53474 , Abhydrolase_1			A	0
Pa_4_8760	-2.98	-2.84	Putative transcription factor	57701 , Zn_clus	NCU03938	YBR239C	0	0
Pa_4_9800	-5.34	-3.86	Putative transporter	103473 , MFS_1	NCU05580		A	0
Pa_5_10560	-3.46	-3.1	Putative protein of unknown function	50965			0	0
Pa_5_11460	-3.96	-2.93	Putative protein of unknown function	53474 , Abhydrolase_1			A	0
Pa_5_11490	-5.61	-3.55	Putative guanine nucleotide-binding protein alpha-2 subunit	G-alpha , 52540 , 47895 ,			A	0
Pa_5_11750	-7.89	-3.85	Putative NADP-dependent oxidoreductase	51735 , 50129 , ADH_zinc_N ,	NCU09040		0	0
Pa_5_12020	-4.92	-2.27	Putative protein of unknown function				0	0
Pa_5_12380	-2.32	-3.98	Putative protein of unknown function				0	0
Pa_5_12800	-2.07	-2	Putative protein of unknown function	53474 , PAF-AH_p_II			A	0
Pa_5_12950	-2.26	-2.07	Putative SIK1-like RNA-binding protein	Nop , 89124 , NOP5NT , NOSIC	NCU06943	YLR197W	0	0
Pa_5_12980	-2.25	-2.72	Putative protein of unknown function		NCU06940		A	0
Pa_5_1490	-7.71	-5.3	Putative inositol monophosphatase	56655 , Inositol_P	NCU09567		A	0
Pa_5_1500	-4.14	-3.4	Putative protein of unknown function				A	0
Pa_5_2430	-2.04	-2.03	Putative protein of unknown function	DUF607	NCU08166		A	0
Pa_5_3130	-4.99	-3.68	Putative protein of unknown function	53474 , Abhydrolase_3	NCU07597		A	0
Pa_5_3290	-3.72	-2.05	Putative Glycoside Hydrolase Family 18	Glyco_hydro_18 , 51445 , 54556 ,	NCU04554	YDR371W	A	0
Pa_5_3610	-5.39	-3.51	Putative protein of unknown function	50630			A	0
Pa_5_4010	-3.92	-2.05	Putative dehydrogenase encoded by the idi-2 gene	50129 , 51735 , ADH_N ,	NCU06080		0	0
Pa_5_4220	-2.57	-2.31	Putative protein of unknown function		NCU03329		0	0
Pa_5_4580	-7.32	-5.3	Putative pyruvate decarboxylase isozyme 3	TPP_enzyme_N , 52518 , 52467 , TPP_enzyme_C , TPP_enzyme_M			A	0
Pa_5_4640	-3.19	-3.12	Putative protein of unknown function	49562 , C2	NCU02244		A	0
Pa_5_640	-4.42	-3.9	Putative protein of unknown function				0	0
Pa_5_7760	-3.69	-3.27	Putative cation-transporting ATPase	81665 , E1-E2_ATPase , 81660 , 56784 , Cation_ATPase_C , 81653 , Hydrolase , Cation_ATPase_N ,			A	0
Pa_5_8370	-2.53	-3.01	Putative serine palmitoyltransferase	53383 , Aminotran_1_2	NCU06870	YMR296C	0	0
Pa_5_8390	-4	-2.91	Putative protein of unknown function				A	0
Pa_5_8610	-2.08	-2.18	Putative protein of unknown function	CP2	NCU06095		A	0
Pa_5_90	-5.41	-3.29	Putative protein of unknown function	DUF1399			A	0
Pa_5_9190	-3.01	-2.74	Putative protein of unknown function	3_5_exonuc , 53098 , HRDC ,	NCU02256	YOR001W	0	0
Pa_5_920	-2.13	-3.15	Putative Glycosyltransferase Family 31		NCU05878		0	0
Pa_5_9325	-2.26	-2.29	Putative protein of unknown function				0	0
Pa_5_940	-7.33	-4.51	Putative protein of unknown function	DUF500	NCU05881		A	0
Pa_5_9660	-3.87	-3.39	Putative NADP-dependent oxidoreductase	51735 , 50129 , ADH_zinc_N ,	NCU02299		0	0
Pa_6_10590	-2.86	-2.08	Putative protein similar to YJL082W		NCU07911	YKR018C	A	0
Pa_6_11050	-6.78	-4.9	Putative protein of unknown function				0	0
Pa_6_1130	-5.66	-3.65	Putative Annexin	47874 , Annexin	NCU04421		A	0
Pa_6_11710	-10.29	-6.11	Putative protein of unknown function				A	0
Pa_6_130	-2.6	-2.39	Putative protein of unknown function		NCU06602		A	0
Pa_6_1340	-4.08	-2.59	Putative Mitochondrial precursor of Carnitine O-acetyltransferase	Carn_acyltransf , 52777	NCU08002	YML042W	0	0
Pa_6_2080	-4.01	-3.65	Putative Glycosyltransferase Family 62	Anp1	NCU08024	YEL036C	0	0
Pa_6_3330	-2.29	-2.17	Putative protein of unknown function				A	0
Pa_6_3350	-4.25	-2.65	Putative protein of unknown function				A	0
Pa_6_3770d	-3.02	-2.26	Putative Transcriptional regulatory protein	57701 , Zn_clus			A	0
Pa_6_4260	-3.03	-4.1	Putative ATPase involved in DNA repair		NCU03578		0	0
Pa_6_4810	-6.66	-3.68	Putative protein of unknown function		NCU03430		A	0
Pa_6_5270	-4.08	-3.81	Putative 26S proteasome subunit RPN4	zf-C2H2	NCU01640		A	0
Pa_6_5390	-2.87	-2.11	Putative protein of unknown function	zf-C2H2 , 57667	NCU01629	YDR146C	0	0
Pa_6_5430	-2.15	-2.48	Putative Phospholipase	DDHD	NCU06812		0	0
Pa_6_5450	-2.6	-2.4	Putative Protein similar to a-agglutinin core protein AGA1	48097	NCU05435		A	0
Pa_6_5830	-2.68	-2.96	Putative protein of unknown function		NCU06387		0	0
Pa_6_5880	-2.42	-2.06	Putative Protein similar to YNL181W	51735 , adh_short	NCU06369	YNL181W	0	0
Pa_6_6070	-3.82	-4.86	Putative protein of unknown function	47954	NCU08288		0	0
Pa_6_6330	-11.95	-5.22	Putative NADPH dehydrogenase	Oxidored_FMN , 51395	NCU04452	YPL171C	0	A
Pa_6_6770	-2.17	-2.04	Putative Pre-rRNA-processing protein ESF1	NUC153	NCU04485	YDR365C	0	0
Pa_6_7140	-2	-2.75	Putative GTPase-activating protein	47923 , TBC	NCU04514	YNL293W	0	0
Pa_6_840	-5.83	-3.62	Putative protein of unknown function				A	0
Pa_6_8730	-2.24	-2.3	Putative protein of unknown function		NCU06566		0	0
Pa_6_90	-4.72	-2.51	Putative protein of unknown function				A	0
Pa_6_9540	-4.91	-3.14	Putative protein of unknown function		NCU07254		A	0
Pa_6_9560	-20.42	-5.88	Putative pisatin demethylase	48264 , p450	NCU10966		0	R
Pa_6_9760	-2.15	-2.11	Putative Nonribosomal peptide synthetase	56801 , 51735 , AMP-binding , NAD_binding_4 , PP-binding , 47336 ,			A	0
Pa_6_9890	-5.32	-3.57	Putative Inositol polyphosphate kinase	56104 , IPK	NCU06315	YDR173C	A	0
Pa_6_9950	-2.11	-2.45	Putative Acyl-protein thioesterase 1	53474 , Abhydrolase_2			0	0
Pa_7_10380	-4.15	-2.8	Putative protein of unknown function		NCU06425	YBL043W	A	0
Pa_7_10800	-2.45	-2.32	Putative Rho-GTPase-activating protein	RhoGAP , 48350	NCU00196	YDR389W	0	0
Pa_7_11100	-2.78	-2.13	Putative protein of unknown function		NCU07888	YLR326W	A	0
Pa_7_11380	-3.62	-5.19	Putative protein of unknown function		NCU07844	YBL074C	0	0
Pa_7_170	-3.55	-3.1	Putative transporter	103473 , MFS_1		YBR180W	0	0
Pa_7_2860d	-2.74	-2.66	Putative 3',5'-cyclic-nucleotide phosphodiesterase	PDEase_II	NCU00237	YGL248W	A	0
Pa_7_3020	-3.3	-3.73	Putative protein of unknown function				0	0
Pa_7_3090	-4.16	-2.79	Putative protein of unknown function				0	0
Pa_7_3140	-2.12	-2.57	Putative protein of unknown function				0	0
Pa_7_3170	-6.44	-3.29	Putative protein of unknown function				A	0
Pa_7_3820	-2.09	-2.23	Putative histone-lysine N-methyltransferase set-9	82199 , SET	NCU08551		A	0
Pa_7_4430	-4.51	-3.81	Putative protein of unknown function				0	0
Pa_7_4830	-4.38	-2.95	Putative protein of unknown function		NCU11291		0	0
Pa_7_5250	-3.12	-2.68	Putative protein of unknown function		NCU00373		A	0
Pa_7_6120	-4.25	-3.94	Putative Glycosyltransferase Family 1	53756 , Glyco_transf_28	NCU00281		A	0
Pa_7_6960	-2.21	-2.1	Putative protein of unknown function	55961	NCU08978		A	0
Pa_7_740	-2.56	-2.44	Putative protein of unknown function		NCU10001		0	0
Pa_7_755	-3.54	-2.7	Putative protein of unknown function	51735 , NmrA			0	0
Pa_7_8080	-3.1	-2.08	putative PEX3 peroxisomal biogenesis factor 3	Peroxin-3	NCU06175	YDR329C	0	0
Pa_7_8650	-2.77	-2.6	Putative protein similar to TPR1	48452 , TPR_2	NCU00095	YOL145C	0	0
Pa_7_9140	-3.04	-2.41	Putative serine/threonine-protein kinase	Pkinase , 56112	NCU06249	YOL045W	A	0
Pa_7_9570	-2.09	-2.18	Putative SNF2 family ATP-dependent chromatin-remodeling factor snf21	SNF2_N , 52540 , Helicase_C , 47370 , Bromodomain , HSA ,	NCU06488	YIL126W	0	0
rps3	-3.91	-2.4	Putative cytosolic 40S ribosomal protein Rps3	KH type-2			0	0

## Sheet: DE UP
Gene name	FC_ΔRid T42 vs WT T24	FC_ΔRid T42 vs WT T30	Annotation	Conserved domains	Ortholog N. crassa	Ortholog S. cerevisiae	FPR1 targets	FMR1 targets
Pa_0_1350	2.36	3.35	Putative Benzoylformate decarboxylase	52518 , 52467 , TPP_enzyme_C ,	NCU08771		0	0
Pa_1_10390	3.35	3.54	Putative proline iminopeptidase	53474 , Abhydrolase_1	NCU07415		0	A
Pa_1_11330	3.73	2.02	Putative protein phosphatase	81606	NCU00958	YHR076W	0	0
Pa_1_1150	5.13	2.49	Putative protein of unknown function				0	0
Pa_1_12220	2.64	2.71	Putative Glycoside Hydrolase Family 16	49899			0	0
Pa_1_12390	2.66	2.61	Putative protein of unknown function	49764 , HSP20		YBR072W	0	0
Pa_1_12460	2.05	2.09	Putative protein of unknown function		NCU09330		0	0
Pa_1_13620	2.54	2.4	Putative citrate lyase subunit beta-like	51621 , HpcH_HpaI	NCU02734		R	0
Pa_1_13800	2.28	2.47	Putative protein of unknown function				0	0
Pa_1_14190	2.33	2.62	Putative protein of unknown function	52777	NCU09360		0	0
Pa_1_14340	2	2.44	Putative protein of unknown function	55729	NCU00633	YGR111W	0	0
Pa_1_14650	2.26	2.38	Putative protein of unknown function				0	0
Pa_1_14705	2.07	2.11	Putative protein of unknown function	110857			0	0
Pa_1_14730	3.41	3.33	Putative protein of unknown function		NCU00611		0	0
Pa_1_15520	2.13	2.94	Putative protein of unknown function				0	0
Pa_1_15760	2.06	2.24	Putative protein of unknown function	53335	NCU05764		0	0
Pa_1_15785	2.22	2.87	Putative protein of unknown function	51735	NCU02335		0	0
Pa_1_16000	2.51	3.46	Putative oxalate decarboxylase	51182 , Cupin_1	NCU00865		0	0
Pa_1_16280	2.6	2.5	Putative protein of unknown function	51905			0	0
Pa_1_16660	2.67	3.08	Putative Glycoside Hydrolase Family 53	Glyco_hydro_53 , 51445	NCU11198		0	0
Pa_1_17065	2.64	2.45	Putative protein of unknown function				0	0
Pa_1_17370	3.08	2.9	Putative phosphopantothenate--cysteine ligase	DFP , 102645	NCU09090	YIL083C	0	0
Pa_1_17920	2.69	2.28	Putative inorganic phosphate transporter	103473 , Sugar_tr	NCU07375		0	A
Pa_1_1970	3.49	3.07	Putative Glycoside Hydrolase Family 79		NCU00937		0	0
Pa_1_19730	2.08	2.45	Putative protein of unknown function	HCO3_cotransp			0	0
Pa_1_20740	2.48	4.72	Putative protein of unknown function				0	0
Pa_1_21650	2.22	2.55	Putative protein of unknown function	50978 , 48371 , WD40 ,			R	0
Pa_1_21780	4.84	2.43	Putative quinone oxidoreductase	ADH_zinc_N , 51735 , 50129 , ADH_N	NCU04443	YBR046C	0	0
Pa_1_21800	7.49	8.41	Putative protein of unknown function	DUF1338			0	0
Pa_1_21830	2.79	3.32	Putative biphenyl-2,3-diol 1,2-dioxygenase	54593 , Glyoxalase			R	0
Pa_1_21840	2.57	3.48	Putative protein of unknown function	51905 , FAD_binding_3			R	0
Pa_1_22040	2.12	2.28	Putative Glycoside Hydrolase Family 61	Glyco_hydro_61 , 57180 , CBM_1 ,	NCU01867		0	0
Pa_1_22390	2.39	2.8	Putative protein of unknown function				0	0
Pa_1_22760	2.23	2.63	Putative protein of unknown function	ACBP , 47027	NCU06346	YGR037C	0	0
Pa_1_23430	2.02	2.3	Putative monocarboxylate transporter	103473 , MFS_1	NCU04446		0	0
Pa_1_23700	4.1	3.56	Putative Glycoside Hydrolase Family 76	48208 , Glyco_hydro_76	NCU07005		0	0
Pa_1_23740	2.43	2.68	Putative general amino acid permease	AA_permease	NCU05198	YBR132C	0	0
Pa_1_24330	2.18	2.2	Putative protein of unknown function		NCU05193		0	0
Pa_1_24540	2.17	2.33	Putative protein of unknown function	53474 , Abhydrolase_3	NCU05161		0	0
Pa_1_2490	3.53	6.95	Putative sorbitol dehydrogenase	50129 , ADH_N , 51735 , ADH_zinc_N	NCU00643		0	0
Pa_1_370	6.37	3.85	Putative protein of unknown function	51735 , NmrA			0	0
Pa_1_4030	2.04	2.02	Putative acetamidase	75304 , Amidase	NCU08356		0	0
Pa_1_4890	2	2	Putative protein of unknown function	103473 , MFS_1	NCU00728		0	0
Pa_1_4900	2.23	2.07	Putative protein of unknown function				0	0
Pa_1_5070	2.12	2.75	Putative protein of unknown function	56112 , Alpha_kinase			0	0
Pa_1_5410	2.84	2.61	Putative L-PSP endoribonuclease	55298 , Ribonuc_L-PSP			0	0
Pa_1_5420	3.54	4.36	Putative aldehyde dehydrogenase	Aldedh , 53720			0	0
Pa_1_5430	3.39	3.43	Putative metal-dependent hydrolase	Amidohydro_2 , 51556	NCU06417		0	0
Pa_1_5450	2.01	2.6	Putative protein of unknown function				0	0
Pa_1_5650	3.76	2.1	Putative transporter	Na_Ca_ex	NCU00795		0	0
Pa_1_5740	5.27	4.57	Putative tyrosinase	Tyrosinase , 48056	NCU00776		0	A
Pa_1_5765	5.11	2.58	Putative protein of unknown function				0	0
Pa_1_5870	2.36	2.47	Putative protein of unknown function				0	0
Pa_1_5880	9.42	9.19	Putative protein of unknown function				0	0
Pa_1_6620	2.02	2.1	Putative protein of unknown function	51197	NCU02560		0	0
Pa_1_670	2.17	3.05	Putative protein of unknown function	52821	NCU10125		0	0
Pa_1_730	2.06	2.67	Putative protein of unknown function		NCU02942		0	0
Pa_1_7740	2.39	2.55	Putative protein of unknown function	81383 , F-box	NCU03022		0	0
Pa_1_830	2.47	2.15	Putative permease	Sugar_tr , 103473	NCU00988		0	0
Pa_1_8330	2.01	2.26	Putative pyruvate carboxylase	PYC_OADA , CPSase_L_D2 , 51569 , 56059 , Biotin_carb_C , 89000 , 51246 , Biotin_lipoyl , 52440 , HMGL-like , 51230 , CPSase_L_chain ,	NCU02505	YBR218C	0	0
Pa_1_8420	2.25	2.28	Putative protein of unknown function				0	0
Pa_1_880	2.32	2.84	Putative mitochondrial proline oxidase precursor	51730 , Pro_dh	NCU02936	YLR142W	0	0
Pa_1_8890	10.73	2.13	Putative protein of unknown function				0	0
Pa_1_9370	2.83	2.68	Putative cytidine deaminase	53927 , dCMP_cyt_deam_1	NCU08359	YLR245C	0	0
Pa_1_9480	2.23	2.05	Putative protein of unknown function				0	0
Pa_1_9500	2.57	3.24	Putative aromatic amino acid aminotransferase	53383 , Aminotran_1_2	NCU09116	YGL202W	0	0
Pa_1_9520	3.3	3.23	Putative Cytochrome P450 protein	48264 , p450	NCU09115		0	0
Pa_1_970	2.61	3.06	Putative protein of unknown function				0	A
Pa_2_10185	2.7	2.38	Putative protein of unknown function				0	0
Pa_2_11600	5.19	3.3	Putative protein of unknown function	56300	NCU06697		0	0
Pa_2_13530	2.91	3.26	Putative protein of unknown function	DUF1399			0	0
Pa_2_13540	2.55	2.75	Putative protein of unknown function				0	0
Pa_2_13610	2.03	2.57	Putative protein yippee-like 4	Yippee	NCU07154		0	0
Pa_2_14000	2.05	2.72	Putative protein of unknown function	53335			0	R
Pa_2_14060	2.71	3.14	Putative protein of unknown function		NCU09955		0	0
Pa_2_14110	4.4	2.38	Putative alpha-ketoglutarate-dependent taurine dioxygenase	51197 , TauD			0	0
Pa_2_14220	2.43	2.02	Putative protein of unknown function	52821 , Rhodanese	NCU07197		0	0
Pa_2_1620	3.47	3.88	Putative Glycoside Hydrolase Family 72	Glyco_hydro_72 , 51445	NCU01162	YOL030W	0	0
Pa_2_3230	2.1	2.26	Putative urease accessory protein	UreD	NCU01246		0	0
Pa_2_3250	2.34	2.1	Putative salicylate hydroxylase	51905 , Pyr_redox_2			0	0
Pa_2_4470	2.27	2.24	Putative protein of unknown function		NCU01212		0	R
Pa_2_4570	2.37	2.44	Putative heterokaryon incompatibility protein	HET			0	0
Pa_2_4620	2.17	3.05	Putative sodium/potassium-transporting ATPase	81665 , E1-E2_ATPase , 56784 , Cation_ATPase_C , Hydrolase , 81653 , Cation_ATPase_N			0	0
Pa_2_5270	2.18	2.01	Putative uracil phosphoribosyltransferase	53271	NCU01446	YHR128W	R	0
Pa_2_6485	4.04	4.03	Putative protein of unknown function				0	0
Pa_2_6890	2.36	2.25	Putative protein of unknown function		NCU08907		0	0
Pa_2_7080	2.51	3.58	Putative O-methylsterigmatocystin oxidoreductase	48264 , p450	NCU01134		0	0
Pa_2_710	2.22	2.58	Putative phthalate 4, 5 dioxygenase oxygenase reductase subunit	50800 , 52343 , 63380 , 54292 , MOSC , Fer2 , FAD_binding_6	NCU04575		0	0
Pa_2_7135	2.98	2.26	Putative protein of unknown function				0	0
Pa_2_7670	3.95	2.42	Putative oligopeptide transporter	OPT	NCU08397		0	0
Pa_2_8040	2.3	3.13	Putative heterokaryon incompatibility protein	HET			R	0
Pa_2_9350	2.08	2.04	Putative heterokaryon incompatibility protein 6 protein	HET	NCU09037		0	0
Pa_2_9420	2.33	3.17	Putative tRNA A64-2'-O-ribosylphosphate transferase	Init_tRNA_PT	NCU03730	YMR283C	0	0
Pa_2_9680	3.63	2.15	Putative pepsin similar to PEPF of Aspergillus fumigatus	50630 , Asp	NCU04269		0	0
Pa_3_11193	2.45	2.77	Putative protein of unknown function	49695			0	0
Pa_3_11220	2.45	2.6	Putative Multidrug resistance protein	52540 , ABC_tran , 90123 , ABC_membrane	NCU08439		0	0
Pa_3_1480	3.39	2.48	Putative Glycosyltransferase Family 2	53448			0	0
Pa_3_210	3.03	4.05	Putative Isopenicillin N epimerase	53383	NCU11365		0	0
Pa_3_2280	2.09	2.2	Putative protein of unknown function				0	0
Pa_3_2490	3.47	2.99	Putative Carboxylic acid transporter protein	103473 , MFS_1	NCU07607	YKL217W	0	0
Pa_3_2610	2.17	2.36	Putative protein of unknown function with het domain	HET			0	0
Pa_3_2780	2.79	3	Putative Acetyl-hydrolase	53474 , Abhydrolase_3	NCU04884		0	0
Pa_3_2810	3.36	2.47	Putative Glycoside Hydrolase Family 31	Glyco_hydro_31 , 51445	NCU04885		0	0
Pa_3_2900	4.74	2.09	Putative Trichodiene oxygenase Cytochrome P450	48264 , p450			0	0
Pa_3_2970	3.63	2.02	Putative protein of unknown function				0	0
Pa_3_3070	2.07	2.29	Putative protein of unknown function		NCU08676	YLR356W	0	0
Pa_3_3160	2.68	2.54	Putative Galactokinase	55060 , 54211 , GHMP_kinases ,	NCU08687	YBR020W	0	0
Pa_3_420	11.28	5.44	Putative MFS transporter	103473 , MFS_1	NCU09654		0	0
Pa_3_5540	3.27	4.44	Putative Trichodiene oxygenase	48264 , p450			R	0
Pa_3_5650	3.6	2.63	Putative protein of unknown function		NCU07449		0	0
Pa_3_5680	2.83	3.84	Putative protein of unknown function				0	0
Pa_3_5705	2.14	2.51	Putative protein of unknown function				0	0
Pa_3_590	4.77	2.13	Putative Glycoside Hydrolase Family 3	Glyco_hydro_3 , 51445 , Glyco_hydro_3_C , 52279	NCU04952		0	0
Pa_3_7310	2.12	2.06	Putative protein of unknown function	DUF636			0	A
Pa_3_7450	2.29	3.49	Putative Gamma-glutamyltranspeptidase 1 precursor	G_glu_transpept	NCU01753	YLR299W	0	0
Pa_3_8460	2.72	3.3	Putative protein of unknown function		NCU01829		0	0
Pa_3_8470	4.34	4.84	Putative 4-hydroxyphenylpyruvate dioxygenase	54593 , Glyoxalase	NCU01830		0	0
Pa_3_9450	2.59	2.36	Putative protein of unknown function	53474	NCU06801	YDR428C	0	0
Pa_3_9520	2.12	2.22	Putative mitochondrial hydroxymethylglutaryl-CoA lyase precursor	51569 , HMGL-like	NCU05419		0	0
Pa_3_9630	2.93	2.95	Putative protein of unknown function	81383 , F-box	NCU07110		0	0
Pa_3_9820	2.63	2.74	Putative Nitrilase	56317 , CN_hydrolase	NCU05387	YIL164C	0	0
Pa_4_105	2.39	2.29	Putative protein of unknown function				0	0
Pa_4_1240	3.52	4.56	Putative methionine permease	AA_permease	NCU02195		0	0
Pa_4_140	8.63	13.04	Putative Proline iminopeptidase	53474	NCU05773		0	0
Pa_4_1840	2.06	2.6	Putative voltage-gated potassium channel beta subunit / oxidoreductase	51430 , Aldo_ket_red			0	0
Pa_4_3180	2.32	2.4	Putative protein of unknown function	53335 , Methyltransf_12	NCU05501		0	0
Pa_4_3310	2.61	2.64	Putative transporter	103473 , MFS_1	NCU05519		0	0
Pa_4_3517	2.27	3.58	metallothionein encoded by the PaMt1				0	0
Pa_4_3765	2.21	2.06	Putative protein of unknown function		NCU05567		0	0
Pa_4_3775	5.11	2.36	Putative protein of unknown function				0	0
Pa_4_3935	3.42	3.2	Putative Ankyrin	48403			0	A
Pa_4_4020	2.2	2.45	Putative Arsenite efflux transporter ArsB-like				0	0
Pa_4_4030	2.33	3.34	Putative protein of unknown function				0	0
Pa_4_4110	2.62	2.74	Putative Fumarylacetoacetase	56529 , FAA_hydrolase , 63433 ,	NCU05537		R	0
Pa_4_4130	4.46	3.02	Putative protein of unknown function				0	0
Pa_4_4560	2.23	2.8	Putative protein of unknown function	51905 , FAD_binding_2	NCU07055		0	0
Pa_4_4570	3.79	3.3	Putative Cytochrome P450 protein	48264 , p450			0	0
Pa_4_4580	15.91	7.38	Putative Cytochrome P450 protein	48264 , p450			R	0
Pa_4_5010	2.04	2.45	Putative sugar dehydrogenase	50952 , GSDH			0	0
Pa_4_5390	17.66	13.52	Putative protein of unknown function		NCU11269		0	0
Pa_4_6020	2.97	3.55	Putative Glycoside Hydrolase Family 12	49899 , Glyco_hydro_12			0	0
Pa_4_6090	2.2	2.29	Putative protein of unknown function		NCU11388		0	0
Pa_4_6250	2.66	3.37	Putative 2-oxoisovalerate dehydrogenase subunit alpha	52518 , E1_dh	NCU09864		0	0
Pa_4_6920	2.45	3.15	Putative transporter	Na_H_Exchanger	NCU07068	YJL094C	0	0
Pa_4_8380	13.37	3.92	Putative protein of unknown function	52317			0	0
Pa_4_8390	2.19	2.05	Putative protein of unknown function	51604 , 54826 , MR_MLE ,	NCU07064		0	0
Pa_4_9430	2.75	4.94	Putative D-3-phosphoglycerate dehydrogenase	2-Hacid_dh_C , 51735 , 52283 , 2-Hacid_dh , 55021 , ACT			0	0
Pa_4_9530	3.51	3.55	Putative 2-dehydropantoate 2-reductase	48179 , ApbA , 51735 ,	NCU04832		0	0
Pa_4_9640	2.55	2.41	Putative protein of unknown function	DUF602 , 57850	NCU05607		0	0
Pa_4_9860	2.92	3.24	Putative permease	Sugar_tr , 103473	NCU05585		0	0
Pa_4_9880	2.32	2.94	Putative protein of unknown function		NCU05581		R	0
Pa_5_10230	2.23	2.19	Putative ferric reductase transmembrane component	Ferric_reduct , 52343			0	0
Pa_5_1080	2.4	2.14	Putative protein of unknown function	HET			0	0
Pa_5_11000	8.08	3.21	Putative polyketide synthase	ketoacyl-synt , 53901 , Ketoacyl-synt_C , 53474 , 52151 , Methyltransf_12 , 53335 , 47336 , Acyl_transf_1 , PP-binding , 55048			0	A
Pa_5_11680	2.09	2.01	Putative protein of unknown function				0	0
Pa_5_12140	2.11	2.31	Putative protein of unknown function		NCU09986		A	0
Pa_5_12290	2.12	2.34	Putative protein of unknown function				0	0
Pa_5_12330	2.09	2.26	Putative Carbohydrate Esterase Family 5	Cutinase , 53474 , 57180 , CBM_1	NCU05159		0	0
Pa_5_12470	2.44	3.01	Putative protein similar to hemerythrin-like protein	Hemerythrin	NCU05005		0	0
Pa_5_12670	4.31	2.32	Putative protein of unknown function	51735			0	0
Pa_5_12690	3.5	2.99	Putative protein of unknown function				0	0
Pa_5_1530	2.42	2.55	Putative phosphate-repressible phosphate permease	PHO4	NCU09564	YBR296C	0	0
Pa_5_1550	2.33	2.88	Putative protein of unknown function		NCU06359		0	0
Pa_5_3170	2.74	2.11	Putative protein of unknown function	53187 , Peptidase_M20 , 55031 ,			0	0
Pa_5_330	6.48	3.29	Putative protein of unknown function	52540 , AAA			0	0
Pa_5_3395	4.01	3.69	Putative protein of unknown function				0	0
Pa_5_3740	2.59	2.09	Putative protein of unknown function	52777 , 56801 , Condensation , AMP-binding			0	A
Pa_5_3760	2.52	2.58	Putative protein of unknown function				0	0
Pa_5_4090	4.51	3.02	Putative protein of unknown function				0	0
Pa_5_4540	2.1	2.41	Putative peptidase	55031 , 53187 , Peptidase_M20 , M20_dimer			0	0
Pa_5_4590	2.84	2.33	Putative metal-dependent hydrolase	Amidohydro_2 , 51556	NCU06058		0	0
Pa_5_460	3.12	2.05	Putative protein of unknown function	50685 , DPBB_1	NCU02197		0	0
Pa_5_4740	2.2	2.84	Putative protein of unknown function	51735 , adh_short			0	0
Pa_5_5110	4.6	2.86	Putative quinate dehydrogenase	51735 , 53223 , Shikimate_DH ,	NCU06025		0	0
Pa_5_5490	2.15	2.01	Putative protein of unknown function				0	0
Pa_5_6660	2.1	2.1	Putative dehydrogenase	56176 , 55103 , FAD_binding_4 , FAD-oxidase_C			0	0
Pa_5_7160	2.45	2.36	Putative protein of unknown function				R	0
Pa_5_720	6.44	4.78	Putative hydroxylase	48264 , p450	NCU08128		0	0
Pa_5_7650	2.1	2.35	Putative protein of unknown function	HET			0	0
Pa_5_7710	2.21	3.04	Putative protein of unknown function	SDF			0	0
Pa_5_8460	2.94	2.15	Putative protein of unknown function		NCU06109		0	0
Pa_5_9845	7.9	2.42	Putative protein of unknown function				0	0
Pa_5_9950	2.45	3.44	Putative protein of unknown function		NCU09459		0	0
Pa_6_10070	2.41	2.4	Putative protein of unknown function	51621			0	0
Pa_6_10520	2.92	4.59	Putative FAD binding domain dehydrogenase	56176 , FAD_binding_4 , BBE ,			0	0
Pa_6_11020	2.01	2.12	Putative Protein similar to YNL134C of Saccharomyces cerevisiae	51735 , ADH_zinc_N , 50129 ,			0	0
Pa_6_1110	3.41	3.02	Putative 2-oxoglutarate-dependent ethylene/succinate	51197 , 2OG-FeII_Oxy	NCU04419		0	0
Pa_6_11140	2.25	2.98	Putative Carbohydrate Esterase Family 5	Cutinase , 53474			0	0
Pa_6_11600	6.6	6.48	Putative Phosphate permease	PHO4			0	0
Pa_6_11610	4.28	4.49	Putative protein of unknown function	63829	NCU05626		0	0
Pa_6_1200	2.08	2.31	Putative protein of unknown function				0	0
Pa_6_1420	2.45	2.6	Putative protein of unknown function				0	0
Pa_6_1970	3.61	3.58	Putative protein of unknown function	56112 , HET , Pkinase ,			0	0
Pa_6_260	2.52	3.02	Putative 1-aminocyclopropane-1-carboxylate synthase	53383 , Aminotran_1_2			0	0
Pa_6_4220	2.36	2.35	Putative Precursor of Iron transport multicopper oxidase FET3	Cu-oxidase_2 , Cu-oxidase_3 , 49503 , Cu-oxidase	NCU03498	YMR058W	0	0
Pa_6_4505	6.35	4.35	Putative protein of unknown function				0	0
Pa_6_5000	2.61	3.43	Putative protein of unknown function	103473 , MFS_1	NCU05394	YOL137W	0	0
Pa_6_5300	2.1	2.32	Putative protein of unknown function				0	0
Pa_6_5380	4.39	3.48	Putative protein of unknown function				0	0
Pa_6_640	3.4	3.23	Putative protein of unknown function				0	0
Pa_6_6500	2.43	2.51	Putative protein of unknown function				0	0
Pa_6_6560	2.95	2.77	Putative Galactose-1-phosphate uridylyltransferase	GalP_UDP_tr_C , GalP_UDP_transf , 54197 ,	NCU04460	YBR018C	0	0
Pa_6_6690	2.18	2.61	Putative Acetyltransferase	55729	NCU07895		R	R
Pa_6_6730	2.04	2.07	Putative protein of unknown function	HET	NCU07241		0	0
Pa_6_7170	7.76	5.52	Putative protein of unknown function		NCU08770		0	0
Pa_6_7220	2.37	2.77	Putative protein of unknown function		NCU04522		0	0
Pa_6_7810	2.25	2.58	Putative Cytochrome P450 protein	48264 , p450			0	0
Pa_6_8620	2.4	2.08	Putative protein of unknown function				0	0
Pa_6_8640	2.7	3.78	Putative mitochondrial precursor of 3-hydroxyisobutyrate dehydrogenase	48179 , 51735 , NAD_binding_2 ,	NCU06559		0	0
Pa_6_8830	2.68	2.73	Putative protein of unknown function	103473			0	0
Pa_6_9420	3.53	4.07	Putative protein of unknown function				0	0
Pa_7_10520	2.49	2.04	Putative Glycoside Hydrolase Family 1	Glyco_hydro_1 , 51445	NCU00130		0	0
Pa_7_11490	2.79	2.19	Putative protein of unknown function		NCU07817		0	0
Pa_7_2450	2.21	2	Putative esterase/lipase	53474 , Abhydrolase_3	NCU11352	YGR263C	0	0
Pa_7_3230	2.17	2.32	Putative protein of unknown function	54427			0	0
Pa_7_3880	6.25	7.08	Putative protein of unknown function				0	A
Pa_7_4000	5.22	2.42	Putative protein of unknown function				0	0
Pa_7_4120	3.8	2.25	Putative protein of unknown function	55031 , 53187 , M20_dimer ,	NCU07100		0	0
Pa_7_4130	2.42	2.25	Putative protein of unknown function				0	0
Pa_7_5050	2.41	2.18	Putative protein of unknown function				0	0
Pa_7_580	2.15	2.27	Putative protein of unknown function	54637			0	0
Pa_7_6040	3.01	4.06	Putative protein of unknown function		NCU00449		0	0
Pa_7_6050	5.79	5	Putative protein of unknown function				A	0
Pa_7_6060	2.29	2.25	Putative protein of unknown function				0	0
Pa_7_6170	2.8	2.93	Putative protein of unknown function	57701 , Zn_clus	NCU00282		0	0
Pa_7_700	3.64	2.78	Putative epimerase	54506 , PhzC-PhzF	NCU11356	YHR029C	0	0
Pa_7_7160	2.51	3.7	Putative protein of unknown function				0	0
Pa_7_7300	2.48	2.93	Putative protein of unknown function		NCU09010		0	0
Pa_7_7310	2.41	2.95	Putative metal resistance protein	52540 , 90123 , ABC_tran , ABC_membrane	NCU09012	YDR135C	0	0
Pa_7_7460	2.42	2.91	Putative protein of unknown function		NCU08986		0	0
Pa_7_7990	2.85	2.36	Putative protein of unknown function				0	0
Pa_7_8670	5.48	4.86	Putative protein of unknown function		NCU00093		0	0
Pa_7_8780	2.01	2.94	Putative protein of unknown function	53474			0	0
Pa_7_8970	3.1	3.29	Putative protein of unknown function				0	0

## Sheet: DOWN FC max
Gene name	Annotation	Conserved domains	max. Fold Change	FPR1 targets	FMR1 targets
Pa_6_9560	Putative pisatin demethylase	48264 , p450	-20.42	0	R
Pa_1_290	Putative protein of unknown function		-14.85	A	0
Pa_1_540	Putative protein of unknown function		-14.52	A	0
Pa_4_8300	Putative mitochondrial chaperone BCS1	52540 , AAA	-13.13	A	0
Pa_1_21670	Putative protein of unknown function		-12.07	A	0
Pa_6_6330	Putative NADPH dehydrogenase	Oxidored_FMN , 51395	-11.95	0	A
Pa_1_17250	Putative protein of unknown function	56281	-11.48	A	0
Pa_1_18840	Putative protein of unknown function	56219 , Exo_endo_phos	-10.89	A	0
Pa_6_11710	Putative protein of unknown function		-10.29	A	0
Pa_1_1300	Putative protein of unknown function		-10.25	A	0
Pa_4_2080	Putative protein of unknown function		-9.77	A	0
Pa_1_18880	Putative protein of unknown function	zf-C2H2	-8.37	A	0
Pa_2_2160	Putative lipase	DUF676 , 53474	-8.11	A	0
Pa_2_7200	Putative aflatoxin biosynthesis ketoreductase	51735 , adh_short	-8.1	0	0
Pa_5_11750	Putative NADP-dependent oxidoreductase	51735 , 50129 , ADH_zinc_N ,	-7.89	0	0
Pa_5_1490	Putative inositol monophosphatase	56655 , Inositol_P	-7.71	A	0
Pa_3_970	Putative Protein FMP52, mitochondrial precursor	51735 , NAD_binding_4	-7.43	0	0
Pa_5_940	Putative protein of unknown function	DUF500	-7.33	A	0
Pa_5_4580	Putative pyruvate decarboxylase isozyme 3	TPP_enzyme_N , 52518 , 52467 , TPP_enzyme_C , TPP_enzyme_M	-7.32	A	0
Pa_6_11050	Putative protein of unknown function		-6.78	0	0
Pa_6_4810	Putative protein of unknown function		-6.66	A	0
Pa_7_3170	Putative protein of unknown function		-6.44	A	0
Pa_1_3290	Putative protein of unknown function		-6.2	A	0
Pa_2_11930	Putative protein of unknown function	zf-C2H2	-6.05	A	0
Pa_1_6190	Putative Glycerol-3-phosphate dehydrogenase [NAD+]	NAD_Gly3P_dh_N , NAD_Gly3P_dh_C , 48179 , 51735	-6.01	A	0
Pa_2_4820	Putative protein of unknown function	Fasciclin , 82153	-5.94	A	0
Pa_4_860	Putative protein of unknown function	53474 , Abhydrolase_1	-5.92	A	0
atp6	Mitochondrial membrane ATP synthase		-5.85	0	0
Pa_6_840	Putative protein of unknown function		-5.83	A	0
Pa_4_5980	Putative protein of unknown function		-5.77	A	0
Pa_6_1130	Putative Annexin	47874 , Annexin	-5.66	A	0
Pa_5_11490	Putative guanine nucleotide-binding protein alpha-2 subunit	G-alpha , 52540 , 47895 ,	-5.61	A	0
Pa_4_4670	Putative dehydrogenase	51735 , GFO_IDH_MocA	-5.47	0	A
Pa_1_21590	Putative protein of unknown function		-5.46	A	0
Pa_5_90	Putative protein of unknown function	DUF1399	-5.41	A	0
Pa_5_3610	Putative protein of unknown function	50630	-5.39	A	0
Pa_4_9800	Putative transporter	103473 , MFS_1	-5.34	A	0
Pa_6_9890	Putative Inositol polyphosphate kinase	56104 , IPK	-5.32	A	0
Pa_3_2050	Putative AAA superfamily ATPases	52540 , AAA	-5.19	0	A
Pa_2_4370	Putative lipoxygenase	48484 , Lipoxygenase	-5.04	A	0

## Sheet: UP FC max
Gene name	Annotation	Conserved domains	max. Fold Change	FPR1 targets	FMR1 targets
Pa_4_5390	Putative protein of unknown function		17.66	0	0
Pa_4_4580	Putative Cytochrome P450 protein	48264 , p450	15.91	R	0
Pa_4_8380	Putative protein of unknown function	52317	13.37	0	0
Pa_3_420	Putative MFS transporter	103473 , MFS_1	11.28	0	0
Pa_1_8890	Putative protein of unknown function		10.73	0	0
Pa_4_140	Putative Proline iminopeptidase	53474	13.04	0	0
Pa_1_5880	Putative protein of unknown function		9.42	0	0
Pa_5_11000	Putative polyketide synthase	ketoacyl-synt , 53901 , Ketoacyl-synt_C , 53474 , 52151 , Methyltransf_12 , 53335 , 47336 , Acyl_transf_1 , PP-binding , 55048	8.08	0	A
Pa_5_9845	Putative protein of unknown function		7.9	0	0
Pa_6_7170	Putative protein of unknown function		7.76	0	0
Pa_1_21800	Putative protein of unknown function	DUF1338	8.41	0	0
Pa_6_11600	Putative Phosphate permease	PHO4	6.6	0	0
Pa_5_330	Putative protein of unknown function	52540 , AAA	6.48	0	0
Pa_5_720	Putative hydroxylase	48264 , p450	6.44	0	0
Pa_1_370	Putative protein of unknown function	51735 , NmrA	6.37	0	0
Pa_6_4505	Putative protein of unknown function		6.35	0	0
Pa_7_3880	Putative protein of unknown function		7.08	0	A
Pa_7_6050	Putative protein of unknown function		5.79	A	0
Pa_7_8670	Putative protein of unknown function		5.48	0	0
Pa_1_5740	Putative tyrosinase	Tyrosinase , 48056	5.27	0	A
Pa_7_4000	Putative protein of unknown function		5.22	0	0
Pa_2_11600	Putative protein of unknown function	56300	5.19	0	0
Pa_1_1150	Putative protein of unknown function		5.13	0	0
Pa_1_5765	Putative protein of unknown function		5.11	0	0
Pa_4_3775	Putative protein of unknown function		5.11	0	0
