# Supplementary material for: A RID-like putative cytosine methyltransferase homologue controls sexual development in the fungus Podospora anserina
Source: PLoS Genet. 2019 Aug 14;15(8):e1008086. doi: 10.1371/journal.pgen.1008086 (PMC6709928; doi:10.1371/journal.pgen.1008086)
Supplement: S6 Table — A = ascospores, P = perithecia. d = the corresponding gene was previously deleted [65]. (XLS) [file pgen.1008086.s014.xls]

## Sheet: TF
P. anserina			Expression controlled by		Orthologs
					N. crassa		A. nidulans		A. immersus
Protein name	max. Fold Change	Transcription Factor Class	FPR1 target	FMR1 target	Protein name	Sexual development phenotype	Protein name	Sexual development phenotype	Protein name
Pa_1_16130	-3.09	Myb_DNA-binding	A	0	NCU09197	/	AN7174		0
Pa_1_16860	-2.4	C2H2	A	0	NCU02666	P + A: reduced number	AN4263	No cleisthotecia	0
Pa_1_17860	-3	CAAT Box/CBF	A	0	NCU03033	Normal	AN7545		AI201924
Pa_1_18880	-8.37	C2H2	A	0	NCU00694	Normal	0		0
Pa_1_22930	-3.54	C2H2	A	0	NCU08807	P + A: recuced number	AN6195		AI300772
Pa_1_7510	-2.42	C2H2	0	0	NCU09252	Normal	AN1437		0
Pa_2_11930	-6.05	C2H2	A	0	NCU03699	Normal	AN1500		0
Pa_2_5020	-2.54	Zn2Cys6	0	0	NCU01478	Normal	AN4558		AI204570
Pa_2_6830d	-3.5	Zn2Cys6	0	0	NCU08901	Normal	0		0
Pa_2_740	-2.74	HTH_3	0	0	NCU01422	Normal	AN2996		AI125865
Pa_3_1720	-2.23	C2H2	0	0	NCU07952	P: abnormal A: reduced number	AN5726	No cleisthotecia	0
Pa_4_1960	-3.13	C2H2	A	0	0	/	0		0
Pa_4_8760	-2.98	Zn2Cys6	0	0	NCU03938	Normal	AN7468		AI41227
Pa_5_8610	-2.18	CP2	A	0	NCU06095	Normal	AN4878		0
Pa_6_3770d	-3.02	Zn_clus	0	0	0	/	AN8774		0
Pa_6_5270	-4.08	C2H2	A	0	NCU01640	Normal	AN0709	Loss of sexual reproduction repression in response to light	0
Pa_6_5390	-2.87	C2H2	0	0	NCU01629	Normal	AN0578		0
